# Supplementary material for: (S)-1-Hydroxy­propan-2-aminium (2R,3R)-3-carb­oxy-2,3-dihydroxy­propanoate monohydrate
Source: Acta Crystallogr Sect E Struct Rep Online. 2008 Jan 11;64(Pt 2):o422. doi: 10.1107/S1600536808000391 (PMC2960284; doi:10.1107/S1600536808000391)
Supplement: Supplementary file 1 [file e-64-0o422-sup1.cif]

##############################################################################
###                                                                        ###
###        Electronic paper (Acta Crystallographica Section E)             ###
###                                                                        ###
##############################################################################
#                                                                            #
# This CIF contains the data in a paper accepted for publication in Acta     #
# Crystallographica Section E. It conforms to the requirements of Notes      #
# for Authors for Section E, and has been peer reviewed under the auspices   #
# of the IUCr Commission on Journals.                                        #
#                                                                            #
# Full details of the Crystallographic Information File format               #
# are given in the paper "The Crystallographic Information File (CIF):       #
# a New Standard Archive File for Crystallography" by S. R. Hall, F. H.      #
# Allen and I. D. Brown [Acta Cryst. (1991), A47, 655-685].                  #
#                                                                            #
# The current version of the core CIF dictionary is obtainable from          #
# ftp://ftp.iucr.org/pub/cif_core.dic. The current version number is 2.1.    #
#                                                                            #
# Software is freely available for graphical display of the structure(s) in  #
# this CIF.  For information consult the CIF home page http://www.iucr.org/  #
# cif/home.html                                                              #
#                                                                            #
##############################################################################
                                             
data_I
_audit_creation_method     SHELXL-97
_chemical_name_systematic
;
 (S)-1-hydroxypropan-2-aminium (2R,3R)-3-carboxy
-2,3-dihydroxypropanoate monohydrate
;
_chemical_name_common     ?
_chemical_formula_moiety     'C3 H10 N O 1+, C4 H5 O6 1-, H2 O'
_chemical_formula_sum     'C7 H17 N O8'
_chemical_formula_weight     243.22
_chemical_melting_point     ?
_symmetry_cell_setting     Orthorhombic
_symmetry_space_group_name_H-M     'P 212121'
_symmetry_space_group_name_Hall     'P 2ac 2ab'
loop_
    _symmetry_equiv_pos_as_xyz
    'x, y, z'
    '-x+1/2, -y, z+1/2'
    '-x, y+1/2, -z+1/2'
    'x+1/2, -y+1/2, -z'
_cell_length_a     7.533(2)
_cell_length_b     7.701(2)
_cell_length_c     19.288(5)
_cell_angle_alpha     90.00
_cell_angle_beta     90.00
_cell_angle_gamma     90.00
_cell_volume     1118.9(5)
_cell_formula_units_Z     4
_cell_measurement_reflns_used     3930
_cell_measurement_theta_min     2.85
_cell_measurement_theta_max     26.38
_cell_measurement_temperature     294(2)
_exptl_crystal_description     'block'
_exptl_crystal_colour     'colourless'
_exptl_crystal_size_max     0.24
_exptl_crystal_size_mid     0.22
_exptl_crystal_size_min     0.18
_exptl_crystal_density_diffrn     1.444
_exptl_crystal_density_meas     ?
_exptl_crystal_density_method     'not measured'
_exptl_crystal_F_000     520
_exptl_absorpt_coefficient_mu     0.133
_exptl_absorpt_correction_type     multi-scan
_exptl_absorpt_process_details     '(SADABS; Bruker, 1997)'
_exptl_absorpt_correction_T_min     0.969
_exptl_absorpt_correction_T_max     0.977
_exptl_special_details
;
 ?
;
_diffrn_ambient_temperature     294(2)
_diffrn_radiation_type     MoK\a
_diffrn_radiation_wavelength     0.71073
_diffrn_radiation_source     'fine-focus sealed tube'
_diffrn_radiation_monochromator     graphite
_diffrn_measurement_device_type     'Bruker SMART CCD'
_diffrn_measurement_method     \w
_diffrn_detector_area_resol_mean     ?
_diffrn_reflns_number     6331
_diffrn_reflns_av_R_equivalents     0.0244
_diffrn_reflns_av_sigmaI/netI     0.0179
_diffrn_reflns_theta_min     2.11
_diffrn_reflns_theta_max     26.42
_diffrn_reflns_theta_full     26.42
_diffrn_measured_fraction_theta_max     0.999
_diffrn_measured_fraction_theta_full     0.999
_diffrn_reflns_limit_h_min     -9
_diffrn_reflns_limit_h_max     6
_diffrn_reflns_limit_k_min     -9
_diffrn_reflns_limit_k_max     9
_diffrn_reflns_limit_l_min     -17
_diffrn_reflns_limit_l_max     24
_diffrn_standards_number     ?
_diffrn_standards_interval_count     ?
_diffrn_standards_interval_time     ?
_diffrn_standards_decay_%     ?
_refine_special_details
;
 Refinement of F^2^ against ALL reflections.  The weighted R-factor wR and
 goodness of fit S are based on F^2^, conventional R-factors R are based
 on F, with F set to zero for negative F^2^. The threshold expression of
 F^2^ > 2sigma(F^2^) is used only for calculating R-factors(gt) etc. and is
 not relevant to the choice of reflections for refinement.  R-factors based
 on F^2^ are statistically about twice as large as those based on F, and R-
 factors based on ALL data will be even larger.
;
_reflns_number_total     1359
_reflns_number_gt     1280
_reflns_threshold_expression     I>2\s(I)
_refine_ls_structure_factor_coef     Fsqd
_refine_ls_matrix_type     full
_refine_ls_R_factor_all     0.0305
_refine_ls_R_factor_gt     0.0281
_refine_ls_wR_factor_gt     0.0720
_refine_ls_wR_factor_ref     0.0743
_refine_ls_goodness_of_fit_ref     1.063
_refine_ls_restrained_S_all     1.063
_refine_ls_number_reflns     1359
_refine_ls_number_parameters     174
_refine_ls_number_restraints     0
_refine_ls_hydrogen_treatment     mixed
_refine_ls_weighting_scheme     calc
_refine_ls_weighting_details
         'calc w=1/[\s^2^(Fo^2^)+(0.0475P)^2^+0.1468P] where P=(Fo^2^+2Fc^2^)/3'
_atom_sites_solution_hydrogens     'difmap (N-H and O-H) and geom (C-H)'
_atom_sites_solution_primary     direct
_atom_sites_solution_secondary     difmap
_refine_ls_shift/su_max     0.000
_refine_ls_shift/su_mean     0.000
_refine_diff_density_max     0.251
_refine_diff_density_min     -0.174
_refine_ls_extinction_method     SHELXL
_refine_ls_extinction_coef     0.067(5)
_refine_ls_extinction_expression
                                  'Fc^*^=kFc[1+0.001xFc^2^\l^3^/sin(2\q)]^-1/4^'
_refine_ls_abs_structure_details     none
loop_
    _atom_type_symbol
    _atom_type_description
    _atom_type_scat_dispersion_real
    _atom_type_scat_dispersion_imag
    _atom_type_scat_source
    'C' 'C' 0.0033 0.0000
                         'International Tables Vol C Tables 4.2.6.8 and 6.1.1.4'
    'H' 'H' 0.0000 0.0000
                         'International Tables Vol C Tables 4.2.6.8 and 6.1.1.4'
    'N' 'N' 0.0061 0.0000
                         'International Tables Vol C Tables 4.2.6.8 and 6.1.1.4'
    'O' 'O' 0.0106 0.0000
                         'International Tables Vol C Tables 4.2.6.8 and 6.1.1.4'
_computing_data_collection     'SMART (Bruker, 1997)'
_computing_cell_refinement     'SAINT (Bruker, 1997)'
_computing_data_reduction     'SAINT (Bruker, 1997)'
_computing_structure_solution     'SHELXS97 (Sheldrick, 2008)'
_computing_structure_refinement     'SHELXL97 (Sheldrick, 2008)'
_computing_molecular_graphics     'SHELXTL (Bruker, 1997)'
_computing_publication_material     'SHELXTL (Bruker, 1997)'
loop_
    _atom_site_type_symbol
    _atom_site_label
    _atom_site_fract_x
    _atom_site_fract_y
    _atom_site_fract_z
    _atom_site_U_iso_or_equiv
    _atom_site_adp_type
    _atom_site_calc_flag
    _atom_site_refinement_flags
    _atom_site_occupancy
    _atom_site_disorder_assembly
    _atom_site_disorder_group
    O O1 0.5541(2) 0.9115(2) 0.77366(8) 0.0413(4) Uani d . 1 . .
    H H1 0.611(4) 0.989(4) 0.7999(16) 0.062 Uiso d . 1 . .
    O O2 0.14604(17) 0.39481(16) 0.92596(8) 0.0324(3) Uani d . 1 . .
    O O3 0.42454(16) 0.30294(16) 0.92082(7) 0.0285(3) Uani d . 1 . .
    O O4 0.01406(16) 0.07039(17) 0.94283(7) 0.0279(3) Uani d . 1 . .
    H H4 0.002(3) 0.110(3) 0.9859(13) 0.042 Uiso d . 1 . .
    O O5 0.30427(18) 0.05497(16) 1.04183(6) 0.0244(3) Uani d . 1 . .
    H H5 0.406(3) 0.086(3) 1.0507(12) 0.037 Uiso d . 1 . .
    O O6 0.2651(2) -0.28770(17) 0.91791(7) 0.0324(3) Uani d . 1 . .
    H H6 0.218(4) -0.387(4) 0.9212(13) 0.049 Uiso d . 1 . .
    O O7 0.1836(2) -0.27117(18) 1.02899(7) 0.0380(4) Uani d . 1 . .
    N N1 0.6127(2) 0.5901(2) 0.84455(8) 0.0280(4) Uani d . 1 . .
    H H1D 0.561(3) 0.510(3) 0.8145(13) 0.042 Uiso d . 1 . .
    H H1E 0.665(3) 0.529(3) 0.8822(13) 0.042 Uiso d . 1 . .
    H H1F 0.521(3) 0.666(3) 0.8599(12) 0.042 Uiso d . 1 . .
    C C1 0.8957(3) 0.5543(4) 0.78287(12) 0.0517(6) Uani d . 1 . .
    H H1A 0.8387 0.4739 0.7520 0.078 Uiso calc R 1 . .
    H H1B 0.9459 0.4921 0.8213 0.078 Uiso calc R 1 . .
    H H1C 0.9882 0.6146 0.7585 0.078 Uiso calc R 1 . .
    C C2 0.7608(3) 0.6838(2) 0.80928(9) 0.0288(4) Uani d . 1 . .
    H H2 0.8185 0.7610 0.8428 0.035 Uiso calc R 1 . .
    C C3 0.6849(3) 0.7920(3) 0.75103(10) 0.0333(4) Uani d . 1 . .
    H H3A 0.7805 0.8555 0.7289 0.040 Uiso calc R 1 . .
    H H3B 0.6330 0.7154 0.7167 0.040 Uiso calc R 1 . .
    C C4 0.2611(2) 0.2769(2) 0.92464(8) 0.0198(3) Uani d . 1 . .
    C C5 0.1966(2) 0.0871(2) 0.92587(8) 0.0204(3) Uani d . 1 . .
    H H5A 0.2126 0.0400 0.8791 0.025 Uiso calc R 1 . .
    C C6 0.3130(2) -0.0200(2) 0.97483(8) 0.0202(3) Uani d . 1 . .
    H H6A 0.4360 -0.0185 0.9583 0.024 Uiso calc R 1 . .
    C C7 0.2464(2) -0.2062(2) 0.97795(9) 0.0236(4) Uani d . 1 . .
    O O8 0.7125(2) 0.1422(2) 0.85702(9) 0.0460(4) Uani d . 1 . .
    H H8A 0.633(4) 0.190(4) 0.8814(15) 0.055 Uiso d . 1 . .
    H H8B 0.802(4) 0.119(4) 0.8783(15) 0.055 Uiso d . 1 . .
loop_
    _atom_site_aniso_label
    _atom_site_aniso_U_11
    _atom_site_aniso_U_22
    _atom_site_aniso_U_33
    _atom_site_aniso_U_12
    _atom_site_aniso_U_13
    _atom_site_aniso_U_23
    O1 0.0473(9) 0.0330(7) 0.0436(8) 0.0065(7) -0.0122(7) -0.0017(7)
    O2 0.0262(6) 0.0181(6) 0.0529(8) 0.0018(5) 0.0047(6) -0.0008(6)
    O3 0.0223(6) 0.0244(6) 0.0388(7) -0.0023(5) 0.0013(5) 0.0022(6)
    O4 0.0199(6) 0.0271(6) 0.0368(7) -0.0029(6) -0.0025(5) 0.0002(6)
    O5 0.0243(6) 0.0266(6) 0.0224(6) -0.0045(5) -0.0013(5) -0.0019(5)
    O6 0.0449(8) 0.0189(6) 0.0333(7) -0.0063(6) 0.0090(6) -0.0044(5)
    O7 0.0538(9) 0.0273(6) 0.0329(7) -0.0120(7) 0.0100(7) 0.0029(6)
    N1 0.0337(9) 0.0260(7) 0.0244(7) -0.0005(8) 0.0006(6) 0.0017(6)
    C1 0.0465(13) 0.0641(15) 0.0445(12) 0.0226(13) 0.0113(10) 0.0148(11)
    C2 0.0276(9) 0.0329(9) 0.0259(8) -0.0018(9) -0.0010(7) 0.0022(7)
    C3 0.0421(11) 0.0314(9) 0.0265(8) -0.0037(9) -0.0002(8) 0.0062(7)
    C4 0.0244(8) 0.0181(7) 0.0169(7) -0.0002(7) -0.0004(7) 0.0006(6)
    C5 0.0211(7) 0.0177(7) 0.0225(7) -0.0016(6) 0.0008(7) -0.0008(7)
    C6 0.0195(7) 0.0184(7) 0.0228(7) -0.0003(7) 0.0012(6) 0.0000(6)
    C7 0.0230(8) 0.0187(8) 0.0291(8) 0.0013(7) 0.0000(7) 0.0004(7)
    O8 0.0416(9) 0.0528(10) 0.0435(9) 0.0115(8) -0.0096(7) -0.0171(7)
_geom_special_details
;
 All esds (except the esd in the dihedral angle between two l.s. planes)
 are estimated using the full covariance matrix.  The cell esds are taken
 into account individually in the estimation of esds in distances, angles
 and torsion angles; correlations between esds in cell parameters are only
 used when they are defined by crystal symmetry.  An approximate (isotropic)
 treatment of cell esds is used for estimating esds involving l.s. planes.
;
loop_
    _geom_bond_atom_site_label_1
    _geom_bond_atom_site_label_2
    _geom_bond_site_symmetry_2
    _geom_bond_distance
    _geom_bond_publ_flag
    O1 C3 . 1.417(3) ?
    O1 H1 . 0.89(3) ?
    O2 C4 . 1.256(2) ?
    O3 C4 . 1.249(2) ?
    O4 C5 . 1.419(2) ?
    O4 H4 . 0.89(2) ?
    O5 C6 . 1.4166(19) ?
    O5 H5 . 0.82(3) ?
    O6 C7 . 1.325(2) ?
    O6 H6 . 0.85(3) ?
    O7 C7 . 1.202(2) ?
    N1 C2 . 1.492(2) ?
    N1 H1D . 0.93(3) ?
    N1 H1E . 0.95(3) ?
    N1 H1F . 0.95(3) ?
    C1 C2 . 1.512(3) ?
    C1 H1A . 0.9600 ?
    C1 H1B . 0.9600 ?
    C1 H1C . 0.9600 ?
    C2 C3 . 1.511(3) ?
    C2 H2 . 0.9800 ?
    C3 H3A . 0.9700 ?
    C3 H3B . 0.9700 ?
    C4 C5 . 1.540(2) ?
    C5 C6 . 1.530(2) ?
    C5 H5A . 0.9800 ?
    C6 C7 . 1.520(2) ?
    C6 H6A . 0.9800 ?
    O8 H8A . 0.85(3) ?
    O8 H8B . 0.81(3) ?
loop_
    _geom_angle_atom_site_label_1
    _geom_angle_atom_site_label_2
    _geom_angle_atom_site_label_3
    _geom_angle_site_symmetry_1
    _geom_angle_site_symmetry_3
    _geom_angle
    _geom_angle_publ_flag
    C3 O1 H1 . . 106(2) ?
    C5 O4 H4 . . 106.3(16) ?
    C6 O5 H5 . . 105.4(17) ?
    C7 O6 H6 . . 108.7(17) ?
    C2 N1 H1D . . 110.4(16) ?
    C2 N1 H1E . . 106.4(15) ?
    H1D N1 H1E . . 108(2) ?
    C2 N1 H1F . . 112.7(15) ?
    H1D N1 H1F . . 107(2) ?
    H1E N1 H1F . . 112(2) ?
    C2 C1 H1A . . 109.5 ?
    C2 C1 H1B . . 109.5 ?
    H1A C1 H1B . . 109.5 ?
    C2 C1 H1C . . 109.5 ?
    H1A C1 H1C . . 109.5 ?
    H1B C1 H1C . . 109.5 ?
    N1 C2 C3 . . 108.85(16) ?
    N1 C2 C1 . . 109.68(17) ?
    C3 C2 C1 . . 111.56(16) ?
    N1 C2 H2 . . 108.9 ?
    C3 C2 H2 . . 108.9 ?
    C1 C2 H2 . . 108.9 ?
    O1 C3 C2 . . 113.08(15) ?
    O1 C3 H3A . . 109.0 ?
    C2 C3 H3A . . 109.0 ?
    O1 C3 H3B . . 109.0 ?
    C2 C3 H3B . . 109.0 ?
    H3A C3 H3B . . 107.8 ?
    O3 C4 O2 . . 124.44(16) ?
    O3 C4 C5 . . 117.66(15) ?
    O2 C4 C5 . . 117.89(14) ?
    O4 C5 C6 . . 111.34(13) ?
    O4 C5 C4 . . 113.31(14) ?
    C6 C5 C4 . . 109.88(13) ?
    O4 C5 H5A . . 107.3 ?
    C6 C5 H5A . . 107.3 ?
    C4 C5 H5A . . 107.3 ?
    O5 C6 C7 . . 109.44(13) ?
    O5 C6 C5 . . 108.48(13) ?
    C7 C6 C5 . . 110.12(13) ?
    O5 C6 H6A . . 109.6 ?
    C7 C6 H6A . . 109.6 ?
    C5 C6 H6A . . 109.6 ?
    O7 C7 O6 . . 124.11(15) ?
    O7 C7 C6 . . 123.73(15) ?
    O6 C7 C6 . . 112.17(14) ?
    H8A O8 H8B . . 114(3) ?
loop_
    _geom_torsion_atom_site_label_1
    _geom_torsion_atom_site_label_2
    _geom_torsion_atom_site_label_3
    _geom_torsion_atom_site_label_4
    _geom_torsion_site_symmetry_1
    _geom_torsion_site_symmetry_2
    _geom_torsion_site_symmetry_3
    _geom_torsion_site_symmetry_4
    _geom_torsion
    _geom_torsion_publ_flag
    N1 C2 C3 O1 . . . . 57.1(2) ?
    C1 C2 C3 O1 . . . . 178.27(18) ?
    O3 C4 C5 O4 . . . . 169.20(14) ?
    O2 C4 C5 O4 . . . . -12.4(2) ?
    O3 C4 C5 C6 . . . . 44.0(2) ?
    O2 C4 C5 C6 . . . . -137.61(15) ?
    O4 C5 C6 O5 . . . . -67.82(17) ?
    C4 C5 C6 O5 . . . . 58.54(17) ?
    O4 C5 C6 C7 . . . . 51.92(18) ?
    C4 C5 C6 C7 . . . . 178.28(13) ?
    O5 C6 C7 O7 . . . . 5.5(2) ?
    C5 C6 C7 O7 . . . . -113.67(19) ?
    O5 C6 C7 O6 . . . . -174.79(15) ?
    C5 C6 C7 O6 . . . . 66.06(18) ?
loop_
    _geom_hbond_atom_site_label_D
    _geom_hbond_atom_site_label_H
    _geom_hbond_atom_site_label_A
    _geom_hbond_site_symmetry_A
    _geom_hbond_distance_DH
    _geom_hbond_distance_HA
    _geom_hbond_distance_DA
    _geom_hbond_angle_DHA
    O1 H1 O8 1_565 0.89(3) 1.78(3) 2.677(2) 176(3)
    O4 H4 O3 4_457 0.89(2) 2.01(3) 2.885(2) 169(2)
    O5 H5 O2 4_557 0.82(3) 1.87(3) 2.676(2) 167(3)
    O6 H6 O2 1_545 0.85(3) 1.77(3) 2.6091(19) 173(3)
    N1 H1D O1 3_646 0.93(3) 2.05(3) 2.945(2) 159(2)
    N1 H1E O5 4_557 0.95(3) 1.91(3) 2.852(2) 168(2)
    N1 H1F O6 1_565 0.95(3) 2.26(3) 3.121(2) 150(2)
    O8 H8A O3 . 0.85(3) 1.95(3) 2.784(2) 169(3)
    O8 H8B O4 1_655 0.81(3) 2.06(3) 2.865(2) 173(3)
data_global
_journal_date_recd_electronic     2008-01-04
_journal_date_accepted     2008-01-06
_journal_name_full     'Acta Crystallographica, Section E'
_journal_year     2008
_journal_volume     64
_journal_issue      2
_journal_page_first     o422
_journal_page_last     o422
_journal_paper_category     QO
_journal_coeditor_code     HB2687
_publ_contact_author_name     'Xi-long Yan'
_publ_contact_author_address
;
School of Chemical Engineering and Technology
Tianjin University
Tianjin 300072
People's Republic of China
;
_publ_contact_author_email     xinyutatala@yahoo.com.cn
_publ_contact_author_fax     '8622 2740 6314'
_publ_contact_author_phone     '8622 2740 6314'
_publ_section_title
;
(<i>S</i>)-1-Hydroxypropan-2-aminium
(2<i>R</i>,3<i>R</i>)-3-carboxy-2,3-dihydroxypropanoate monohydrate
;
loop_
    _publ_author_name
    _publ_author_address
    'Xin-Yu Tang'
;
School of Chemical Engineering and Technology
Tianjin University
Tianjin 300072
People's Republic of China
;
    'Xi-Long Yan'
;
School of Chemical Engineering and Technology
Tianjin University
Tianjin 300072
People's Republic of China
;
    'Ping Zhang'
;
Tianjin Foreign Studies University
Tianjin 300204
People's Republic of China
;
    'Ling Qin'
;
School of Chemical Engineering and Technology
Tianjin University
Tianjin 300072
People's Republic of China
;
    'Yueguang Yin'
;
Tianjin EPC Petrochemical Engineering Co. Ltd
Tianjin 300000
People's Republic of China
;
