# Supplementary material for: (S)-1-Hydroxy­propan-2-aminium (2R,3R)-3-carb­oxy-2,3-dihydroxy­propanoate monohydrate
Source: Acta Crystallogr Sect E Struct Rep Online. 2008 Jan 11;64(Pt 2):o422. doi: 10.1107/S1600536808000391 (PMC2960284; doi:10.1107/S1600536808000391)
Supplement: Supplementary file 2 [file e-64-0o422-Isup2.hkl]

# 
# h,k,l, Fc-squared, Fo-squared, sigma(Fo-squared) and status flag 
# 
data_I
_shelx_title ' 51207D in P2(1)2(1)2(1)' 
_shelx_refln_list_code          4 
_shelx_F_calc_maximum      129.55 
_exptl_crystal_F_000       520.00 
_reflns_d_resolution_high  0.7986 
 
loop_ 
 _symmetry_equiv_pos_as_xyz 
 'x, y, z' 
 '-x+1/2, -y, z+1/2' 
 '-x, y+1/2, -z+1/2' 
 'x+1/2, -y+1/2, -z' 
 
_cell_length_a     7.5328 
_cell_length_b     7.7012 
_cell_length_c    19.2876 
_cell_angle_alpha  90.000 
_cell_angle_beta   90.000 
_cell_angle_gamma  90.000 
 
_shelx_F_squared_multiplier     1.000 
 
loop_ 
 _refln_index_h 
 _refln_index_k 
 _refln_index_l 
 _refln_F_squared_calc 
 _refln_F_squared_meas 
 _refln_F_squared_sigma 
 _refln_observed_status 
   2   0   0    12836.89    10550.77    191.38 o 
   4   0   0     1213.46     1297.95     25.79 o 
   6   0   0       38.03       46.14      3.11 o 
   8   0   0        8.53        7.85      2.37 o 
   1   1   0     1667.94     1502.78     20.44 o 
   2   1   0     1101.42     1116.91     15.14 o 
   3   1   0       17.55       26.24      1.19 o 
   4   1   0      294.26      354.94      6.91 o 
   5   1   0       14.09       10.63      1.26 o 
   6   1   0        8.52        7.04      1.38 o 
   7   1   0       15.18       12.23      2.15 o 
   8   1   0        3.93        2.84      1.47 o 
   9   1   0       37.85       43.29      3.20 o 
   0   2   0      363.20      369.08      6.91 o 
   1   2   0     1117.86     1113.02     14.38 o 
   2   2   0     4480.87     4277.92     73.20 o 
   3   2   0     2235.33     2283.09     30.57 o 
   4   2   0      794.96      820.31     26.62 o 
   5   2   0       34.71       39.10      2.15 o 
   6   2   0      675.67      687.63     16.39 o 
   7   2   0       55.43       56.87      2.80 o 
   8   2   0       63.95       65.02      3.17 o 
   9   2   0        6.41        4.90      3.70 o 
   1   3   0     5950.25     5434.77     74.07 o 
   2   3   0      758.91      859.94     10.08 o 
   3   3   0        0.04        0.21      0.98 o 
   4   3   0      460.88      482.33      8.68 o 
   5   3   0        1.65        2.26      1.14 o 
   6   3   0       31.74       31.87      2.15 o 
   7   3   0      145.39      134.13      4.25 o 
   8   3   0       13.50       14.75      2.10 o 
   0   4   0       33.26       36.40      1.44 o 
   1   4   0       19.18       21.24      0.86 o 
   2   4   0      772.80      805.12      8.31 o 
   3   4   0      900.63      880.60     10.76 o 
   4   4   0      115.97      123.93      6.45 o 
   5   4   0       85.66       81.92      3.01 o 
   6   4   0       20.85       21.43      2.02 o 
   7   4   0       17.07       12.90      1.93 o 
   8   4   0        6.35        6.19      1.86 o 
   1   5   0      186.22      178.01      2.67 o 
   2   5   0      203.37      210.84      3.09 o 
   3   5   0        0.00       -0.57      0.57 o 
   4   5   0      277.26      288.07      9.18 o 
   5   5   0       36.27       35.21      2.28 o 
   6   5   0       40.05       39.67      3.06 o 
   7   5   0        1.87        0.95      1.67 o 
   8   5   0       18.04       17.99      3.29 o 
   0   6   0     1216.08     1190.43     17.05 o 
   1   6   0      427.01      421.98      5.17 o 
   2   6   0       29.42       32.03      1.34 o 
   3   6   0      127.94      124.00      4.34 o 
   4   6   0        5.93        3.11      1.43 o 
   5   6   0        0.25        1.31      1.51 o 
   6   6   0       49.34       49.20      2.90 o 
   7   6   0        0.19       -0.70      1.91 o 
   1   7   0       29.23       26.06      1.31 o 
   2   7   0        3.50        2.91      1.04 o 
   3   7   0        0.03       -0.26      0.98 o 
   4   7   0        9.01        9.96      3.42 o 
   5   7   0        5.49        2.88      1.67 o 
   6   7   0        2.17        3.58      2.10 o 
   0   8   0      285.57      277.89      9.08 o 
   1   8   0       24.16       25.63      1.87 o 
   2   8   0        1.06        0.42      1.71 o 
   3   8   0       13.21       11.17      1.62 o 
   4   8   0       81.07       86.77      4.43 o 
   5   8   0       95.99      103.08      4.42 o 
   1   9   0      292.82      290.11      7.13 o 
   2   9   0       39.71       38.71      2.30 o 
   3   9   0       25.36       18.63      4.61 o 
   1   0   1     1211.93     1138.49     17.78 o 
   2   0   1      367.42      385.17      8.40 o 
   3   0   1       37.88       38.00      1.97 o 
   4   0   1      146.30      154.01      3.44 o 
   5   0   1        9.27       12.24      2.51 o 
   6   0   1       83.89       80.85      2.88 o 
   7   0   1      149.81      155.51      4.40 o 
   8   0   1      149.36      165.10      4.89 o 
   9   0   1        7.76        6.76      2.00 o 
   0   1   1      161.45      175.70      3.72 o 
   1   1   1     2509.33     2357.21     62.65 o 
   2   1   1     2172.30     2161.22     36.71 o 
   3   1   1     3286.93     3300.92     71.17 o 
   4   1   1      122.66      117.27      2.05 o 
   5   1   1       61.62       73.86      1.79 o 
   6   1   1      346.88      347.03      4.85 o 
   7   1   1       20.71       23.32      1.46 o 
   8   1   1       45.02       45.39      1.88 o 
   9   1   1       33.96       38.29      1.91 o 
   0   2   1      588.30      503.36      5.70 o 
   1   2   1      898.26      939.78      8.81 o 
   2   2   1      583.80      595.21      5.40 o 
   3   2   1      632.33      670.90      7.57 o 
   4   2   1     1040.00     1058.36     14.62 o 
   5   2   1      112.25      114.62      2.30 o 
   6   2   1       32.91       32.00      1.29 o 
   7   2   1      183.67      181.25      3.05 o 
   8   2   1       60.62       63.98      2.27 o 
   9   2   1       26.87       29.69      1.99 o 
   0   3   1     6142.35     5629.09     84.15 o 
   1   3   1      214.94      218.51      1.89 o 
   2   3   1     1543.22     1609.53     13.04 o 
   3   3   1      967.41     1034.84      7.78 o 
   4   3   1      471.48      473.39      7.45 o 
   5   3   1        7.70        5.44      0.84 o 
   6   3   1      549.95      548.05      9.20 o 
   7   3   1      106.79      106.98      2.67 o 
   8   3   1       25.07       27.51      1.88 o 
   0   4   1       21.92       22.64      0.84 o 
   1   4   1      339.20      334.57      2.78 o 
   2   4   1      733.88      792.09      5.79 o 
   3   4   1       75.44       74.83      1.59 o 
   4   4   1      261.99      254.17      6.68 o 
   5   4   1      443.89      413.64      5.58 o 
   6   4   1       35.26       39.32      1.75 o 
   7   4   1        2.10        1.75      1.11 o 
   8   4   1        3.73        2.83      1.32 o 
   0   5   1        7.69       10.36      1.33 o 
   1   5   1      130.07      126.29      1.95 o 
   2   5   1      246.68      238.07      2.36 o 
   3   5   1       37.78       38.29      1.02 o 
   4   5   1      188.99      187.04      3.37 o 
   5   5   1      136.89      138.73      3.54 o 
   6   5   1       41.96       43.32      1.89 o 
   7   5   1       10.43       11.86      1.49 o 
   8   5   1       11.46       11.81      2.16 o 
   0   6   1       24.50       24.67      1.14 o 
   1   6   1       97.03      103.73      1.66 o 
   2   6   1      413.51      425.90      4.08 o 
   3   6   1       30.93       32.66      1.21 o 
   4   6   1       21.13       19.98      1.48 o 
   5   6   1      140.04      139.87      3.08 o 
   6   6   1        5.63        5.18      1.28 o 
   7   6   1       55.92       53.95      2.28 o 
   0   7   1       24.81       20.16      1.18 o 
   1   7   1      132.85      139.54      2.04 o 
   2   7   1      154.56      148.69      2.38 o 
   3   7   1       21.23       18.85      1.25 o 
   4   7   1        7.70        7.71      1.27 o 
   5   7   1       29.05       32.70      1.87 o 
   6   7   1       69.06       76.20      2.63 o 
   0   8   1       46.75       47.82      2.02 o 
   1   8   1        8.23        5.58      0.91 o 
   2   8   1       67.62       59.32      1.68 o 
   3   8   1       40.74       34.06      1.94 o 
   4   8   1       10.33        9.40      1.40 o 
   5   8   1       18.41       20.76      1.83 o 
   0   9   1       41.04       51.17      4.48 o 
   1   9   1       96.97      104.70      2.90 o 
   2   9   1       28.75       27.77      3.40 o 
   3   9   1       13.59       13.46      1.43 o 
   0   0   2     6753.16     7924.87    163.48 o 
   1   0   2       28.26       39.05      2.15 o 
   2   0   2     3577.46     3448.43    115.76 o 
   3   0   2       59.43       44.09      1.51 o 
   4   0   2      669.17      737.07     11.11 o 
   5   0   2      109.16      116.80      3.20 o 
   6   0   2      202.40      187.48      4.54 o 
   7   0   2        0.89        2.88      1.36 o 
   8   0   2        7.95        7.03      1.73 o 
   9   0   2       18.26       19.99      2.06 o 
   0   1   2      373.56      323.06      6.44 o 
   1   1   2      972.28      902.16     11.65 o 
   2   1   2       17.85       19.21      0.52 o 
   3   1   2      371.59      419.80      4.16 o 
   4   1   2      880.30      937.07     11.07 o 
   5   1   2      179.59      189.31      3.03 o 
   6   1   2      102.75       92.89      2.19 o 
   7   1   2      523.13      510.75      8.08 o 
   8   1   2       86.65       79.07      2.12 o 
   9   1   2       47.01       48.86      1.78 o 
   0   2   2      271.86      251.20      3.23 o 
   1   2   2      663.68      647.00      5.54 o 
   2   2   2      525.77      538.79      4.58 o 
   3   2   2      228.18      231.86      4.46 o 
   4   2   2       19.80       22.40      1.06 o 
   5   2   2      239.10      232.29      4.35 o 
   6   2   2      710.51      719.46      9.48 o 
   7   2   2      138.95      147.20      2.72 o 
   8   2   2      127.66      130.61      3.11 o 
   9   2   2       10.20       11.31      1.62 o 
   0   3   2      534.44      580.93      5.23 o 
   1   3   2     3158.21     3158.00     22.49 o 
   2   3   2      753.35      808.66      6.71 o 
   3   3   2       94.90       92.55      1.58 o 
   4   3   2       78.47       76.49      1.54 o 
   5   3   2        9.32        7.08      0.76 o 
   6   3   2      102.14       96.07      2.44 o 
   7   3   2       22.94       23.46      2.43 o 
   8   3   2       42.05       41.11      2.39 o 
   0   4   2      923.29      979.56      8.55 o 
   1   4   2      391.90      412.27      3.28 o 
   2   4   2      240.10      240.37      2.62 o 
   3   4   2      179.53      173.33      2.53 o 
   4   4   2      454.95      446.60     12.17 o 
   5   4   2      455.85      434.10      7.12 o 
   6   4   2       95.34       89.66      2.41 o 
   7   4   2      104.14      102.45      4.40 o 
   8   4   2       13.26        8.74      1.50 o 
   0   5   2      316.42      322.01      4.00 o 
   1   5   2      223.39      206.49      2.60 o 
   2   5   2       37.97       38.37      0.89 o 
   3   5   2       68.70       66.15      1.63 o 
   4   5   2      616.85      607.00      6.58 o 
   5   5   2      440.22      413.37      5.77 o 
   6   5   2       89.96       87.64      2.47 o 
   7   5   2       18.21       13.63      1.54 o 
   8   5   2       10.83        7.67      1.90 o 
   0   6   2      155.52      139.72      2.44 o 
   1   6   2      111.46      105.71      1.49 o 
   2   6   2      257.37      252.18      2.84 o 
   3   6   2      254.53      231.44      3.02 o 
   4   6   2      101.16      101.36      2.23 o 
   5   6   2       14.80       13.68      1.47 o 
   6   6   2       50.27       51.74      2.08 o 
   7   6   2        9.60        8.44      1.60 o 
   0   7   2      232.33      230.97      4.24 o 
   1   7   2      117.36      117.30      1.85 o 
   2   7   2      223.16      227.32      2.80 o 
   3   7   2       26.75       24.10      1.47 o 
   4   7   2       20.34       21.02      1.68 o 
   5   7   2       37.47       39.99      1.96 o 
   6   7   2      103.47      108.39      3.02 o 
   0   8   2        1.16        0.53      1.05 o 
   1   8   2        2.19        1.97      0.92 o 
   2   8   2        8.63        9.25      1.67 o 
   3   8   2        5.85        5.27      1.10 o 
   4   8   2       72.60       70.56      2.45 o 
   5   8   2       13.46       14.68      1.70 o 
   0   9   2       52.27       61.37      5.66 o 
   1   9   2       44.36       44.56      1.79 o 
   2   9   2       21.52       20.37      1.52 o 
   3   9   2       13.26       13.61      1.46 o 
   1   0   3      621.04      603.54      6.01 o 
   2   0   3      884.90      846.06      8.21 o 
   3   0   3        5.75        6.61      0.89 o 
   4   0   3       27.50       27.04      1.42 o 
   5   0   3      511.63      563.75      9.28 o 
   6   0   3       58.37       60.64      2.55 o 
   7   0   3      248.34      242.12      4.64 o 
   8   0   3       30.12       28.65      4.17 o 
   9   0   3       18.45       22.15      2.68 o 
   0   1   3        0.29       -0.17      0.17 o 
   1   1   3      432.68      384.55      4.18 o 
   2   1   3     1885.57     1903.63     11.76 o 
   3   1   3     2262.60     2320.01     33.38 o 
   4   1   3      238.15      254.89      3.39 o 
   5   1   3       86.35       83.95      1.80 o 
   6   1   3      328.06      323.19      4.76 o 
   7   1   3        4.07        5.06      0.93 o 
   8   1   3       36.50       36.66      1.62 o 
   9   1   3        8.10       10.01      1.26 o 
   0   2   3      207.45      179.55      2.13 o 
   1   2   3     3682.60     3656.33     34.97 o 
   2   2   3     1187.96     1203.59      8.47 o 
   3   2   3       77.10       84.19      1.28 o 
   4   2   3     1280.52     1312.65     11.67 o 
   5   2   3      189.27      190.47      2.98 o 
   6   2   3      121.04      114.80      2.22 o 
   7   2   3      105.72       98.06      2.24 o 
   8   2   3       10.90       11.00      1.77 o 
   9   2   3       14.72       15.16      1.49 o 
   0   3   3     4020.93     3838.93     28.38 o 
   1   3   3       45.46       54.35      0.68 o 
   2   3   3      209.43      223.71      2.94 o 
   3   3   3      489.79      514.69      5.17 o 
   4   3   3       73.39       70.43      1.48 o 
   5   3   3      376.17      370.31      4.36 o 
   6   3   3       19.78       22.36      1.42 o 
   7   3   3       84.77       76.22      2.28 o 
   8   3   3       69.18       67.44      2.95 o 
   0   4   3      295.03      299.74      2.82 o 
   1   4   3      604.34      609.61      4.11 o 
   2   4   3     1037.35     1038.80      7.81 o 
   3   4   3      209.23      198.45      2.77 o 
   4   4   3      170.38      153.51      2.79 o 
   5   4   3       19.08       20.34      1.33 o 
   6   4   3       72.38       66.67      2.11 o 
   7   4   3       14.50       13.44      1.40 o 
   8   4   3        6.81        2.45      1.39 o 
   0   5   3      168.02      159.29      2.47 o 
   1   5   3       23.34       23.37      0.74 o 
   2   5   3      316.46      320.43      3.47 o 
   3   5   3       63.68       66.50      1.63 o 
   4   5   3      246.36      240.10      5.52 o 
   5   5   3      148.39      141.15      2.98 o 
   6   5   3       18.40       20.12      1.56 o 
   7   5   3        2.93        0.37      1.18 o 
   0   6   3      110.34      100.65      2.05 o 
   1   6   3      449.91      442.98      4.12 o 
   2   6   3        9.89        9.66      0.77 o 
   3   6   3       20.23       18.80      1.03 o 
   4   6   3       68.11       67.05      1.63 o 
   5   6   3      104.51       93.96      2.53 o 
   6   6   3      105.35      102.15      2.79 o 
   7   6   3       15.67       16.45      1.76 o 
   0   7   3        5.32        4.34      1.75 o 
   1   7   3      334.09      314.20      3.40 o 
   2   7   3       43.90       52.33      1.49 o 
   3   7   3      180.16      162.75      2.59 o 
   4   7   3       36.28       41.38      1.66 o 
   5   7   3       86.65       90.03      2.66 o 
   6   7   3       77.47       86.32      4.38 o 
   0   8   3       40.46       38.59      1.83 o 
   1   8   3        1.57        0.36      0.79 o 
   2   8   3        2.66        2.98      0.97 o 
   3   8   3       21.30       23.93      1.89 o 
   4   8   3       14.91       12.19      1.36 o 
   5   8   3      162.57      183.74      3.99 o 
   0   9   3      140.60      144.22      4.75 o 
   1   9   3       12.93       14.24      1.51 o 
   2   9   3       18.73       21.10      1.71 o 
   3   9   3       23.42       22.05      1.88 o 
   0   0   4     1580.12     1587.63     20.93 o 
   1   0   4    16782.06    15740.90    410.94 o 
   2   0   4       21.54       18.32      0.53 o 
   3   0   4       85.75       82.19      1.46 o 
   4   0   4       18.51       21.93      1.42 o 
   5   0   4     1101.92     1203.65     14.27 o 
   6   0   4      136.59      143.37      3.19 o 
   7   0   4      157.52      170.48      3.81 o 
   8   0   4       67.84       73.96      2.65 o 
   9   0   4       78.75       86.34      3.21 o 
   0   1   4      177.93      149.89      1.73 o 
   1   1   4     1219.71     1267.63      9.22 o 
   2   1   4     1319.84     1332.87      8.39 o 
   3   1   4     1642.78     1736.46     12.44 o 
   4   1   4     1117.33     1181.94     12.94 o 
   5   1   4      847.75      886.81     10.56 o 
   6   1   4      197.83      206.63      2.82 o 
   7   1   4       20.25       20.18      1.18 o 
   8   1   4       29.94       35.55      1.53 o 
   9   1   4       16.05       19.85      1.44 o 
   0   2   4      262.84      262.76      2.59 o 
   1   2   4     2387.33     2384.97     14.61 o 
   2   2   4      249.07      228.02      1.86 o 
   3   2   4     1549.82     1588.47     12.45 o 
   4   2   4      163.43      164.20      2.32 o 
   5   2   4      605.10      592.36      6.13 o 
   6   2   4      425.64      397.18      4.77 o 
   7   2   4      218.65      213.68      3.10 o 
   8   2   4       27.05       26.59      1.54 o 
   9   2   4        9.31       10.91      1.42 o 
   0   3   4     1172.58     1145.97     12.09 o 
   1   3   4      891.22      883.20      6.48 o 
   2   3   4      170.11      195.80      1.87 o 
   3   3   4      143.83      157.12      1.99 o 
   4   3   4      101.47      100.65      1.66 o 
   5   3   4      437.48      448.34      5.03 o 
   6   3   4       68.10       69.60      2.02 o 
   7   3   4      123.07      126.47      6.01 o 
   8   3   4        3.91        3.08      1.46 o 
   0   4   4      941.11      961.36      7.67 o 
   1   4   4      368.25      391.50      3.22 o 
   2   4   4      681.96      675.66      7.06 o 
   3   4   4      348.11      336.10      3.97 o 
   4   4   4      329.50      314.37      4.44 o 
   5   4   4      546.89      542.29      6.82 o 
   6   4   4      364.00      351.11      6.99 o 
   7   4   4       63.87       67.67      2.26 o 
   8   4   4       10.88       11.24      1.36 o 
   0   5   4       62.80       64.91      3.34 o 
   1   5   4      360.46      345.84      3.00 o 
   2   5   4       66.64       71.52      1.31 o 
   3   5   4       43.04       42.89      1.24 o 
   4   5   4       44.04       43.62      1.45 o 
   5   5   4      315.91      286.07      4.53 o 
   6   5   4       65.16       63.26      2.15 o 
   7   5   4       52.31       45.88      1.82 o 
   0   6   4       21.25       21.33      1.10 o 
   1   6   4        7.43        7.93      0.73 o 
   2   6   4      355.84      363.12      4.00 o 
   3   6   4      100.08       94.47      1.70 o 
   4   6   4       17.28       19.60      1.13 o 
   5   6   4       15.00       12.19      1.17 o 
   6   6   4        2.46        4.42      1.10 o 
   7   6   4        2.61        0.48      1.38 o 
   0   7   4        7.07        5.97      1.24 o 
   1   7   4       20.43       22.83      1.13 o 
   2   7   4       91.14       89.22      1.87 o 
   3   7   4       22.86       19.81      1.31 o 
   4   7   4        0.88        1.41      1.04 o 
   5   7   4       67.06       69.45      2.08 o 
   6   7   4       53.52       52.13      2.35 o 
   0   8   4       21.46       19.05      2.03 o 
   1   8   4       44.92       44.36      1.49 o 
   2   8   4       50.62       44.40      1.80 o 
   3   8   4        9.49        7.34      1.29 o 
   4   8   4       54.82       50.89      2.12 o 
   0   9   4       51.40       48.03      2.31 o 
   1   9   4        7.28        7.79      1.38 o 
   2   9   4        2.67        3.59      1.30 o 
   3   9   4       10.13       11.14      3.10 o 
   1   0   5      864.13      814.82      6.94 o 
   2   0   5      111.20      102.30      1.34 o 
   3   0   5       67.52       73.06      1.40 o 
   4   0   5      749.98      804.41      9.78 o 
   5   0   5       85.12       87.19      2.27 o 
   6   0   5       25.47       22.11      2.97 o 
   7   0   5      158.31      168.37      3.79 o 
   8   0   5        8.71        8.03      1.42 o 
   9   0   5      111.57      113.09      4.04 o 
   0   1   5     7704.41     8116.54    253.35 o 
   1   1   5     3041.45     3162.92     27.44 o 
   2   1   5     1379.25     1357.54      8.57 o 
   3   1   5      107.81      111.69      1.21 o 
   4   1   5      150.53      158.72      2.05 o 
   5   1   5       94.50       91.02      1.65 o 
   6   1   5      138.51      133.28      2.18 o 
   7   1   5      254.61      264.72      3.51 o 
   8   1   5        9.20        9.57      1.09 o 
   9   1   5       16.16       16.53      1.43 o 
   0   2   5     6728.85     6862.59     55.61 o 
   1   2   5     1812.95     1911.83     11.82 o 
   2   2   5     2434.88     2571.65     15.84 o 
   3   2   5     1461.14     1550.47      9.93 o 
   4   2   5      419.46      449.62      5.55 o 
   5   2   5      267.19      273.18      3.20 o 
   6   2   5      138.11      131.63      2.37 o 
   7   2   5       49.67       49.77      1.51 o 
   8   2   5       34.00       37.76      1.69 o 
   9   2   5       14.87       16.58      2.55 o 
   0   3   5      526.52      612.64      7.04 o 
   1   3   5      112.30      112.44      1.16 o 
   2   3   5      114.49      116.31      1.35 o 
   3   3   5       74.73       72.55      1.79 o 
   4   3   5       76.26       77.46      1.56 o 
   5   3   5      108.75      110.64      1.93 o 
   6   3   5       44.50       44.74      1.53 o 
   7   3   5       56.74       56.45      1.82 o 
   8   3   5        4.00        6.88      1.25 o 
   0   4   5      200.00      183.99      2.25 o 
   1   4   5      552.39      572.52      3.90 o 
   2   4   5      108.91      115.22      1.43 o 
   3   4   5     1204.41     1205.63     16.55 o 
   4   4   5      414.97      409.00      4.75 o 
   5   4   5      234.39      237.11      3.47 o 
   6   4   5        4.54        5.81      1.04 o 
   7   4   5       30.86       27.99      1.56 o 
   8   4   5       20.56       16.91      1.68 o 
   0   5   5      122.25      113.41      2.06 o 
   1   5   5      215.82      201.38      2.11 o 
   2   5   5       17.75       16.42      0.87 o 
   3   5   5      338.63      326.55      3.87 o 
   4   5   5      103.65      107.43      1.98 o 
   5   5   5        9.31       10.43      0.98 o 
   6   5   5        3.69        3.24      1.08 o 
   7   5   5        3.24        2.73      1.30 o 
   0   6   5      138.12      130.00      2.90 o 
   1   6   5      286.10      287.03      3.36 o 
   2   6   5      203.48      194.16      2.67 o 
   3   6   5      118.13      110.38      1.85 o 
   4   6   5       21.57       19.25      1.14 o 
   5   6   5       13.83       14.76      1.18 o 
   6   6   5        9.11        6.44      1.41 o 
   7   6   5       22.54       24.89      2.04 o 
   0   7   5        6.11        4.99      1.16 o 
   1   7   5      306.40      295.74      3.62 o 
   2   7   5      479.87      486.26      8.48 o 
   3   7   5       92.40       79.05      2.66 o 
   4   7   5      111.93      115.45      2.51 o 
   5   7   5       16.03       17.47      1.45 o 
   6   7   5      227.56      244.80      5.76 o 
   0   8   5       72.24       78.09      2.59 o 
   1   8   5       12.60       12.48      1.06 o 
   2   8   5       11.40        9.06      1.20 o 
   3   8   5       47.11       45.94      2.01 o 
   4   8   5       41.03       40.01      2.14 o 
   0   9   5       69.14       71.78      3.33 o 
   1   9   5        1.31        1.95      1.26 o 
   2   9   5        4.42        5.56      1.41 o 
   0   0   6     5854.08     6318.80     81.26 o 
   1   0   6        9.28        6.98      0.53 o 
   2   0   6       48.56       61.84      1.00 o 
   3   0   6      107.55       97.66      4.53 o 
   4   0   6       29.34       34.02      1.34 o 
   5   0   6        0.03        0.73      0.77 o 
   6   0   6        1.03        1.45      1.05 o 
   7   0   6        1.54        1.11      1.02 o 
   8   0   6       16.67       18.62      1.83 o 
   9   0   6       22.38       25.73      2.21 o 
   0   1   6        0.01       -0.41      0.41 o 
   1   1   6     1430.64     1505.59     10.64 o 
   2   1   6     1584.05     1659.07     12.75 o 
   3   1   6      555.47      572.62      4.07 o 
   4   1   6      233.80      241.41      2.73 o 
   5   1   6      429.34      438.06      4.45 o 
   6   1   6      142.24      131.65      2.19 o 
   7   1   6       28.21       25.87      1.29 o 
   8   1   6       31.72       31.77      1.57 o 
   9   1   6        9.02        8.79      1.28 o 
   0   2   6      354.52      339.59      3.31 o 
   1   2   6     1278.66     1319.99      8.34 o 
   2   2   6      491.56      502.51      3.57 o 
   3   2   6       65.47       67.78      1.01 o 
   4   2   6       15.33       12.78      0.79 o 
   5   2   6       76.27       74.00      1.52 o 
   6   2   6      114.33      106.61      2.00 o 
   7   2   6      181.65      182.58      2.99 o 
   8   2   6       19.93       20.87      1.49 o 
   0   3   6      130.65      128.09      1.68 o 
   1   3   6     1545.35     1627.94     10.26 o 
   2   3   6      812.92      865.09      5.82 o 
   3   3   6       57.88       55.80      0.93 o 
   4   3   6       37.56       37.31      1.01 o 
   5   3   6      515.98      489.80      4.98 o 
   6   3   6       20.61       16.86      1.28 o 
   7   3   6       88.87       83.72      2.21 o 
   8   3   6        0.58       -1.21      1.21 o 
   0   4   6        1.89       -0.05      0.47 o 
   1   4   6      231.10      228.23      1.89 o 
   2   4   6       83.20       89.30      1.26 o 
   3   4   6       40.31       39.84      1.15 o 
   4   4   6      604.89      572.06      6.08 o 
   5   4   6      106.50       97.01      1.89 o 
   6   4   6      384.49      372.65      4.88 o 
   7   4   6        5.89        4.44      1.26 o 
   8   4   6       23.69       23.54      2.00 o 
   0   5   6        0.00        1.53      0.88 o 
   1   5   6      695.52      700.67      6.63 o 
   2   5   6      344.86      345.77      3.19 o 
   3   5   6      593.32      573.32      5.59 o 
   4   5   6       20.35       18.10      1.16 o 
   5   5   6      590.31      558.74      5.82 o 
   6   5   6       13.48       12.28      1.71 o 
   7   5   6        2.37       -0.29      1.33 o 
   0   6   6      396.76      382.90      5.80 o 
   1   6   6      135.46      132.77      2.66 o 
   2   6   6      125.97      126.70      2.09 o 
   3   6   6        2.50        1.05      0.70 o 
   4   6   6      181.31      160.81      2.90 o 
   5   6   6       32.85       35.37      1.67 o 
   6   6   6       39.79       39.15      2.13 o 
   7   6   6       23.38       32.42      4.02 o 
   0   7   6       82.90       78.23      2.42 o 
   1   7   6      329.37      323.47      3.85 o 
   2   7   6      218.38      219.32      3.39 o 
   3   7   6       28.36       30.34      1.51 o 
   4   7   6       68.31       71.68      2.05 o 
   5   7   6      124.56      128.81      2.83 o 
   6   7   6        3.71        4.72      1.92 o 
   0   8   6       55.29       59.61      2.91 o 
   1   8   6       96.05       98.23      2.86 o 
   2   8   6       77.07       72.00      2.41 o 
   3   8   6       11.84       11.54      1.23 o 
   4   8   6        8.00        7.46      1.74 o 
   0   9   6       71.96       81.80      5.39 o 
   1   9   6      167.63      187.77      3.84 o 
   2   9   6       65.04       64.62      3.62 o 
   1   0   7      328.57      328.54      4.05 o 
   2   0   7      377.49      408.84      3.93 o 
   3   0   7      197.72      199.66      2.38 o 
   4   0   7        0.48        1.97      0.58 o 
   5   0   7      121.50      116.68      2.67 o 
   6   0   7        0.01       -0.70      0.89 o 
   7   0   7       41.31       36.63      2.11 o 
   8   0   7      375.11      380.39      7.29 o 
   9   0   7        5.45        3.31      2.13 o 
   0   1   7      943.12     1053.23     13.25 o 
   1   1   7      361.18      343.64      2.67 o 
   2   1   7      223.38      228.25      1.99 o 
   3   1   7      152.99      153.29      1.58 o 
   4   1   7      303.86      285.97      2.50 o 
   5   1   7      595.54      602.36      7.89 o 
   6   1   7       23.13       22.17      1.10 o 
   7   1   7       39.39       43.05      1.47 o 
   8   1   7        1.24        0.33      0.98 o 
   0   2   7       74.32       69.15      1.20 o 
   1   2   7      594.52      597.63      4.08 o 
   2   2   7     1072.55     1085.49      7.09 o 
   3   2   7      246.25      241.69      2.25 o 
   4   2   7       13.47       12.15      0.69 o 
   5   2   7      188.43      197.23      2.65 o 
   6   2   7      266.63      263.86      3.65 o 
   7   2   7       56.77       53.18      1.61 o 
   8   2   7       25.04       23.73      1.80 o 
   0   3   7       87.60       88.76      1.38 o 
   1   3   7      534.29      548.15      3.87 o 
   2   3   7       74.43       73.11      0.99 o 
   3   3   7      141.51      143.86      1.78 o 
   4   3   7       30.53       29.69      0.96 o 
   5   3   7        8.06        9.18      0.77 o 
   6   3   7      267.41      274.90      3.91 o 
   7   3   7      156.93      156.41      3.55 o 
   8   3   7       14.74       12.85      1.61 o 
   0   4   7       18.09       18.41      0.78 o 
   1   4   7       99.09       97.03      1.11 o 
   2   4   7      445.79      452.33      4.39 o 
   3   4   7      207.61      209.33      2.24 o 
   4   4   7       10.79       14.46      0.90 o 
   5   4   7       99.61       94.75      1.91 o 
   6   4   7        9.99       10.12      1.29 o 
   7   4   7       46.57       44.15      2.14 o 
   8   4   7       90.14       94.11      3.01 o 
   0   5   7      361.32      349.12      4.41 o 
   1   5   7      529.46      518.18      4.25 o 
   2   5   7      159.66      153.45      1.89 o 
   3   5   7      103.63      100.68      2.20 o 
   4   5   7      168.11      161.31      2.48 o 
   5   5   7      124.95      115.58      2.48 o 
   6   5   7       27.09       28.15      2.64 o 
   7   5   7       12.50       13.30      1.68 o 
   0   6   7      172.30      159.81      3.30 o 
   1   6   7       16.26       17.79      1.40 o 
   2   6   7      225.86      205.48      3.12 o 
   3   6   7       74.09       65.02      1.62 o 
   4   6   7        7.12        7.01      1.05 o 
   5   6   7       57.75       62.93      1.98 o 
   6   6   7       58.51       59.95      2.37 o 
   0   7   7       68.42       66.23      2.90 o 
   1   7   7      102.43       97.95      2.16 o 
   2   7   7       93.69       87.22      2.09 o 
   3   7   7       11.04        7.98      1.07 o 
   4   7   7       69.34       81.88      2.20 o 
   5   7   7       66.49       72.49      1.99 o 
   0   8   7       21.74       22.77      2.19 o 
   1   8   7       62.00       61.13      2.69 o 
   2   8   7       67.17       68.96      2.93 o 
   3   8   7       35.40       41.33      1.92 o 
   4   8   7       31.36       36.70      2.16 o 
   0   9   7       69.71       77.61      3.55 o 
   1   9   7        7.04        5.76      1.43 o 
   2   9   7       11.72       14.58      2.17 o 
   0   0   8     2904.74     3261.01     76.51 o 
   1   0   8     4659.35     4836.16     41.71 o 
   2   0   8        0.04       -0.04      0.48 o 
   3   0   8      461.58      427.13      4.83 o 
   4   0   8      214.43      235.35      6.54 o 
   5   0   8       34.59       38.00      1.98 o 
   6   0   8       22.50       25.40      1.63 o 
   7   0   8        2.52        0.94      1.10 o 
   8   0   8       48.52       51.29      2.48 o 
   0   1   8      106.05      116.16      4.21 o 
   1   1   8      523.39      550.42      3.81 o 
   2   1   8      269.77      291.95      2.76 o 
   3   1   8       71.53       78.08      1.04 o 
   4   1   8      176.48      185.51      1.89 o 
   5   1   8      154.89      155.10      2.27 o 
   6   1   8        1.96        1.54      0.73 o 
   7   1   8       48.78       43.68      1.46 o 
   8   1   8       36.69       40.99      1.88 o 
   0   2   8       23.45       22.01      0.64 o 
   1   2   8     1004.83     1071.61      7.40 o 
   2   2   8     1172.84     1233.28      8.42 o 
   3   2   8      199.43      198.94      1.90 o 
   4   2   8       21.22       19.76      0.70 o 
   5   2   8      110.82      112.34      1.93 o 
   6   2   8      294.29      284.59      6.53 o 
   7   2   8       33.77       30.81      1.63 o 
   8   2   8        8.06        4.30      1.27 o 
   0   3   8     1153.60     1091.99      9.83 o 
   1   3   8       35.04       35.79      0.69 o 
   2   3   8      717.41      738.38      6.90 o 
   3   3   8      126.97      136.40      1.63 o 
   4   3   8      369.23      365.76      3.30 o 
   5   3   8       41.28       41.42      1.19 o 
   6   3   8      123.74      120.38      4.15 o 
   7   3   8       12.72       14.79      1.96 o 
   8   3   8       20.14       16.99      1.80 o 
   0   4   8        1.28        1.55      0.50 o 
   1   4   8       15.14        9.97      0.48 o 
   2   4   8      947.01      950.59      7.43 o 
   3   4   8       41.85       40.63      1.00 o 
   4   4   8      127.29      128.99      2.39 o 
   5   4   8      179.72      178.78      2.99 o 
   6   4   8      105.82      113.25      2.88 o 
   7   4   8       44.47       44.10      2.13 o 
   0   5   8     1909.20     1885.14     18.24 o 
   1   5   8      209.38      201.29      2.19 o 
   2   5   8      257.43      259.25      2.89 o 
   3   5   8      307.93      280.46      3.43 o 
   4   5   8      104.11      102.51      2.25 o 
   5   5   8      275.53      255.23      4.48 o 
   6   5   8      130.09      123.39      3.10 o 
   7   5   8        5.51        4.63      1.54 o 
   0   6   8      183.92      180.26      4.56 o 
   1   6   8      335.78      317.41      4.06 o 
   2   6   8       25.83       26.70      1.17 o 
   3   6   8      162.22      146.39      2.41 o 
   4   6   8       45.96       41.18      1.59 o 
   5   6   8      150.70      164.91      4.31 o 
   6   6   8       69.66       79.91      2.70 o 
   0   7   8       16.35       16.11      1.93 o 
   1   7   8       48.48       44.73      1.76 o 
   2   7   8       93.51       92.79      2.55 o 
   3   7   8       30.26       33.58      1.61 o 
   4   7   8       63.21       65.11      2.00 o 
   5   7   8       46.48       47.83      1.93 o 
   0   8   8       96.46      102.46      3.83 o 
   1   8   8        0.18        1.45      1.07 o 
   2   8   8        3.20        3.41      1.21 o 
   3   8   8        7.34        6.06      1.36 o 
   4   8   8      142.78      145.92      3.45 o 
   0   9   8      151.30      174.96      5.42 o 
   1   9   8       77.61       87.11      3.68 o 
   1   0   9      448.84      490.95      4.60 o 
   2   0   9       59.03       59.59      1.10 o 
   3   0   9     1544.84     1643.27     14.08 o 
   4   0   9        0.86        1.68      0.65 o 
   5   0   9      252.49      250.27      3.74 o 
   6   0   9      138.14      132.86      3.20 o 
   7   0   9       19.69       14.34      2.00 o 
   8   0   9        5.78        3.95      1.84 o 
   0   1   9      890.19     1011.40     14.32 o 
   1   1   9     1469.28     1528.71      9.63 o 
   2   1   9       13.41       11.25      0.47 o 
   3   1   9      338.22      333.24      2.53 o 
   4   1   9      163.55      163.45      2.14 o 
   5   1   9      277.50      278.49      3.29 o 
   6   1   9        1.10        0.34      0.70 o 
   7   1   9       89.72       85.51      2.22 o 
   8   1   9       11.99       12.61      1.43 o 
   0   2   9       23.25       39.10      1.31 o 
   1   2   9      105.50      115.25      1.32 o 
   2   2   9      537.76      600.91      4.26 o 
   3   2   9      239.47      258.58      2.32 o 
   4   2   9      316.34      327.86      2.86 o 
   5   2   9       88.39       90.33      1.76 o 
   6   2   9       15.15       13.13      1.21 o 
   7   2   9       43.99       44.21      1.76 o 
   8   2   9       16.74       19.45      2.03 o 
   0   3   9     1295.71     1289.19     11.20 o 
   1   3   9     1099.04     1139.96      7.48 o 
   2   3   9      150.68      146.59      1.53 o 
   3   3   9      237.01      236.27      2.66 o 
   4   3   9      310.31      288.37      2.89 o 
   5   3   9      268.17      275.26      3.87 o 
   6   3   9      103.59      104.40      2.35 o 
   7   3   9      290.80      307.76      5.72 o 
   8   3   9       40.23       41.93      2.33 o 
   0   4   9        4.41        5.04      0.59 o 
   1   4   9      160.97      162.10      2.49 o 
   2   4   9      326.61      326.50      3.23 o 
   3   4   9       66.20       62.23      1.33 o 
   4   4   9       68.65       76.78      1.71 o 
   5   4   9       13.41       11.79      1.11 o 
   6   4   9        2.92        3.17      1.16 o 
   7   4   9       21.83       21.37      2.43 o 
   0   5   9      321.77      324.54      5.04 o 
   1   5   9      139.12      145.67      1.97 o 
   2   5   9       55.17       54.55      1.28 o 
   3   5   9       66.21       69.68      1.62 o 
   4   5   9       52.47       53.76      1.88 o 
   5   5   9        0.98        0.38      1.11 o 
   6   5   9        8.06        6.15      2.23 o 
   7   5   9        7.98        7.74      2.33 o 
   0   6   9      922.53      911.53     14.42 o 
   1   6   9      142.09      135.43      3.02 o 
   2   6   9      707.59      684.13      8.76 o 
   3   6   9       20.21       22.08      1.17 o 
   4   6   9       42.61       43.79      1.64 o 
   5   6   9       41.84       47.30      1.82 o 
   6   6   9       39.77       43.78      1.98 o 
   0   7   9        2.45        1.06      1.35 o 
   1   7   9      178.66      174.96      4.20 o 
   2   7   9        2.72        2.72      1.01 o 
   3   7   9       18.83       24.35      1.60 o 
   4   7   9       54.69       58.20      2.18 o 
   5   7   9       23.43       26.30      1.84 o 
   0   8   9       14.43       15.72      2.16 o 
   1   8   9       44.52       47.52      1.98 o 
   2   8   9       69.98       78.50      2.45 o 
   3   8   9       68.35       67.49      2.40 o 
   0   0  10     2189.68     2218.03     46.91 o 
   1   0  10     3632.67     3801.20     31.03 o 
   2   0  10       11.81       12.66      1.55 o 
   3   0  10      108.16       94.47      1.56 o 
   4   0  10        0.41        0.05      0.55 o 
   5   0  10       31.77       31.77      1.36 o 
   6   0  10      276.43      265.85      4.84 o 
   7   0  10       47.83       40.73      2.78 o 
   8   0  10       29.50       25.07      4.06 o 
   0   1  10     1060.54     1144.42     16.29 o 
   1   1  10      178.06      182.99      1.63 o 
   2   1  10      139.28      138.04      1.29 o 
   3   1  10       93.55       89.73      1.17 o 
   4   1  10       52.90       54.99      1.02 o 
   5   1  10        4.08        2.58      0.63 o 
   6   1  10       21.05       20.33      1.48 o 
   7   1  10       73.09       68.33      2.03 o 
   8   1  10        5.24        3.97      1.38 o 
   0   2  10      423.34      473.80      5.31 o 
   1   2  10      324.42      359.21      2.98 o 
   2   2  10       65.60       63.90      1.05 o 
   3   2  10      380.64      383.27      4.82 o 
   4   2  10      418.47      418.54      3.72 o 
   5   2  10       13.28       14.46      0.82 o 
   6   2  10       51.66       48.46      1.64 o 
   7   2  10       55.45       57.07      1.89 o 
   8   2  10       27.11       30.82      3.16 o 
   0   3  10     1804.65     1775.94     19.81 o 
   1   3  10      666.11      688.81      5.19 o 
   2   3  10      330.45      316.92      2.87 o 
   3   3  10      477.54      493.86      4.14 o 
   4   3  10       82.06       76.29      1.38 o 
   5   3  10        7.47        7.13      0.88 o 
   6   3  10      193.70      197.79      3.91 o 
   7   3  10       17.79       19.27      1.65 o 
   8   3  10       60.14       65.18      2.58 o 
   0   4  10      120.01      114.16      2.34 o 
   1   4  10       12.18        9.81      0.60 o 
   2   4  10       19.73       20.36      1.13 o 
   3   4  10      370.02      364.37      3.77 o 
   4   4  10       48.07       52.42      1.62 o 
   5   4  10       21.22       18.67      1.25 o 
   6   4  10       17.35       18.16      2.46 o 
   7   4  10       64.89       65.50      2.49 o 
   0   5  10      742.52      725.32     11.09 o 
   1   5  10       91.14       82.53      1.50 o 
   2   5  10      651.17      635.64      6.11 o 
   3   5  10      113.41      113.99      2.27 o 
   4   5  10      447.52      439.21      5.39 o 
   5   5  10       49.41       56.99      1.91 o 
   6   5  10       94.22       94.30      2.46 o 
   7   5  10        6.71        8.60      1.85 o 
   0   6  10      174.94      171.19      4.60 o 
   1   6  10      460.73      467.66      6.66 o 
   2   6  10       69.87       66.60      1.83 o 
   3   6  10       43.07       40.05      1.40 o 
   4   6  10       23.73       28.44      2.20 o 
   5   6  10       16.10       14.89      1.58 o 
   6   6  10       12.51       16.37      1.84 o 
   0   7  10      164.74      161.34      4.68 o 
   1   7  10       47.60       50.06      1.94 o 
   2   7  10       45.84       46.35      1.88 o 
   3   7  10       85.02       86.30      3.46 o 
   4   7  10       66.90       69.60      2.34 o 
   5   7  10       14.35       13.95      1.64 o 
   0   8  10        5.56        5.21      1.77 o 
   1   8  10        0.22        1.40      1.16 o 
   2   8  10       65.20       63.18      2.27 o 
   3   8  10       31.56       35.94      2.61 o 
   1   0  11        9.36        7.88      0.54 o 
   2   0  11       44.06       46.80      1.03 o 
   3   0  11        7.55        7.82      0.76 o 
   4   0  11      166.10      174.66      2.51 o 
   5   0  11      263.96      254.71      7.02 o 
   6   0  11      123.74      131.49      4.17 o 
   7   0  11      174.23      170.74      5.11 o 
   8   0  11        6.10        6.65      2.16 o 
   0   1  11        6.45        5.80      0.68 o 
   1   1  11      421.82      444.04      3.28 o 
   2   1  11      583.06      558.54      4.07 o 
   3   1  11      316.65      317.17      2.89 o 
   4   1  11      318.29      304.47      2.95 o 
   5   1  11       34.71       34.84      1.23 o 
   6   1  11      219.94      216.26      5.03 o 
   7   1  11      173.13      173.52      3.61 o 
   8   1  11       25.10       19.24      1.86 o 
   0   2  11      148.97      176.12      2.72 o 
   1   2  11      137.73      132.87      1.53 o 
   2   2  11      361.65      343.63      3.53 o 
   3   2  11      123.36      128.03      1.65 o 
   4   2  11      338.31      346.14      3.67 o 
   5   2  11      207.10      190.03      2.97 o 
   6   2  11       56.02       54.83      2.16 o 
   7   2  11       53.97       59.96      2.36 o 
   8   2  11       50.46       50.05      2.31 o 
   0   3  11        2.92        8.05      3.54 o 
   1   3  11      276.01      297.84      3.27 o 
   2   3  11       26.51       27.68      0.82 o 
   3   3  11       26.69       27.79      0.84 o 
   4   3  11       76.87       82.98      1.45 o 
   5   3  11      179.15      187.92      2.59 o 
   6   3  11       49.97       51.01      1.82 o 
   7   3  11       81.13       79.20      2.58 o 
   0   4  11      278.91      259.69      3.64 o 
   1   4  11       15.08       16.93      0.89 o 
   2   4  11       61.88       66.74      1.44 o 
   3   4  11       24.74       26.29      1.31 o 
   4   4  11        4.65        4.67      0.87 o 
   5   4  11        2.65        2.97      0.95 o 
   6   4  11       21.42       18.60      1.41 o 
   7   4  11       52.69       54.47      2.29 o 
   0   5  11        6.20        5.11      1.02 o 
   1   5  11       95.49       83.60      1.54 o 
   2   5  11      289.02      291.64      3.54 o 
   3   5  11       77.16       74.08      1.86 o 
   4   5  11        4.83        3.16      0.95 o 
   5   5  11       35.95       35.25      1.78 o 
   6   5  11       37.73       38.23      3.15 o 
   0   6  11       22.13       25.39      3.01 o 
   1   6  11       95.25      100.54      2.19 o 
   2   6  11       37.13       37.04      1.48 o 
   3   6  11       13.16       13.33      1.06 o 
   4   6  11       55.50       56.87      2.08 o 
   5   6  11       67.72       72.56      3.50 o 
   6   6  11       27.17       31.65      2.96 o 
   0   7  11       93.06       95.97      4.25 o 
   1   7  11       27.38       31.44      1.82 o 
   2   7  11       34.44       38.16      1.93 o 
   3   7  11       22.37       23.26      1.68 o 
   4   7  11       14.20       16.42      1.93 o 
   0   8  11        3.49        2.70      1.71 o 
   1   8  11       21.53       25.34      1.79 o 
   2   8  11        0.02        0.56      1.26 o 
   3   8  11       92.51       92.55      5.30 o 
   0   0  12      250.94      233.88      4.06 o 
   1   0  12        0.17        0.85      0.36 o 
   2   0  12       75.95       71.93      1.85 o 
   3   0  12       45.87       41.26      1.30 o 
   4   0  12       12.51        9.21      1.11 o 
   5   0  12        6.18        3.77      1.08 o 
   6   0  12      126.52      119.56      5.58 o 
   7   0  12       15.60       13.69      2.16 o 
   8   0  12       14.22       12.15      2.36 o 
   0   1  12        6.18        5.41      0.74 o 
   1   1  12      410.53      433.16      3.50 o 
   2   1  12      152.75      160.75      1.76 o 
   3   1  12       79.65       76.05      1.25 o 
   4   1  12      504.81      477.80      5.74 o 
   5   1  12        4.69        3.76      0.70 o 
   6   1  12        2.50        1.86      1.53 o 
   7   1  12       13.20       11.21      1.48 o 
   8   1  12        9.56        5.53      1.56 o 
   0   2  12     1228.17     1252.58     12.46 o 
   1   2  12      300.38      298.66      2.94 o 
   2   2  12      132.44      137.49      2.41 o 
   3   2  12       36.63       36.12      0.95 o 
   4   2  12      159.71      149.49      1.95 o 
   5   2  12       74.27       76.29      1.49 o 
   6   2  12       69.54       70.11      2.30 o 
   7   2  12       83.86       88.60      3.59 o 
   0   3  12        5.74        5.36      0.76 o 
   1   3  12      659.10      634.81      5.36 o 
   2   3  12      133.90      126.25      1.79 o 
   3   3  12        0.10       -0.54      0.54 o 
   4   3  12       68.04       65.31      1.46 o 
   5   3  12       60.32       59.00      1.51 o 
   6   3  12       52.62       47.63      1.61 o 
   7   3  12       38.30       43.78      2.52 o 
   0   4  12        3.55        3.20      0.77 o 
   1   4  12      213.49      216.04      2.36 o 
   2   4  12       55.34       57.35      1.41 o 
   3   4  12       55.69       54.24      1.42 o 
   4   4  12      143.61      137.41      2.35 o 
   5   4  12      178.81      175.33      3.47 o 
   6   4  12       65.58       59.77      2.20 o 
   7   4  12       20.22       20.36      1.94 o 
   0   5  12      299.78      295.36      4.96 o 
   1   5  12      378.38      365.20      3.76 o 
   2   5  12       17.68       17.61      1.18 o 
   3   5  12      104.08       98.66      2.19 o 
   4   5  12      197.48      196.11      3.02 o 
   5   5  12       81.47       88.50      2.59 o 
   6   5  12       32.62       38.27      2.16 o 
   0   6  12       10.13       10.64      1.65 o 
   1   6  12       81.35       81.74      2.18 o 
   2   6  12       53.84       50.87      1.66 o 
   3   6  12       93.07       93.29      2.41 o 
   4   6  12        8.51       12.31      1.47 o 
   5   6  12       27.35       34.14      2.03 o 
   0   7  12       10.86       14.03      2.00 o 
   1   7  12      174.95      177.63      3.64 o 
   2   7  12      131.62      136.40      4.58 o 
   3   7  12       37.04       39.54      2.00 o 
   4   7  12        0.03        0.18      1.25 o 
   0   8  12        0.54        2.39      1.77 o 
   1   8  12        3.94        7.01      1.40 o 
   2   8  12       19.01       19.76      1.74 o 
   1   0  13      404.07      410.12      5.94 o 
   2   0  13      346.09      371.93      4.54 o 
   3   0  13      149.67      144.77      3.10 o 
   4   0  13      159.45      162.36      3.45 o 
   5   0  13       80.50       72.33      2.45 o 
   6   0  13       18.86       15.02      1.67 o 
   7   0  13        4.49        4.83      1.78 o 
   0   1  13      428.35      424.26      5.71 o 
   1   1  13       26.56       23.25      0.73 o 
   2   1  13      362.39      371.33      3.83 o 
   3   1  13      156.45      160.68      2.08 o 
   4   1  13       34.64       34.98      1.12 o 
   5   1  13      164.23      163.96      2.59 o 
   6   1  13       76.76       75.63      2.11 o 
   7   1  13      102.91      112.06      3.99 o 
   0   2  13      366.38      390.90      5.33 o 
   1   2  13      123.61      108.21      1.59 o 
   2   2  13      590.49      589.81      5.08 o 
   3   2  13      100.06      102.48      2.08 o 
   4   2  13      103.47      102.24      1.77 o 
   5   2  13       86.78       88.03      1.79 o 
   6   2  13      120.22      118.40      3.46 o 
   7   2  13       12.34       13.27      1.56 o 
   0   3  13      460.08      437.31      5.36 o 
   1   3  13       29.05       29.14      0.94 o 
   2   3  13      126.12      123.81      1.82 o 
   3   3  13      139.55      132.89      1.94 o 
   4   3  13       35.11       30.96      1.23 o 
   5   3  13       56.43       50.97      1.74 o 
   6   3  13       89.03       87.94      2.69 o 
   7   3  13       95.92      100.96      4.38 o 
   0   4  13        8.53        7.99      0.95 o 
   1   4  13       78.05       76.15      1.36 o 
   2   4  13      446.20      437.86      4.62 o 
   3   4  13      153.72      144.92      2.34 o 
   4   4  13       23.12       23.02      1.20 o 
   5   4  13       86.46       82.70      2.19 o 
   6   4  13       11.40       13.33      1.82 o 
   0   5  13       80.58       66.63      2.26 o 
   1   5  13      109.06      112.76      1.87 o 
   2   5  13       41.19       42.64      1.39 o 
   3   5  13        1.17        1.10      0.85 o 
   4   5  13        0.19        1.18      0.95 o 
   5   5  13       25.65       29.55      3.26 o 
   6   5  13       25.88       31.16      2.04 o 
   0   6  13      147.17      140.77      6.50 o 
   1   6  13       26.95       27.99      1.47 o 
   2   6  13      103.51      100.43      2.30 o 
   3   6  13       14.50       14.98      1.36 o 
   4   6  13       15.85       13.99      1.33 o 
   5   6  13        8.30        6.21      1.49 o 
   0   7  13        1.42        1.20      1.67 o 
   1   7  13       31.03       34.51      1.94 o 
   2   7  13       54.22       57.33      2.15 o 
   3   7  13       83.22       84.79      2.77 o 
   4   7  13       70.15       72.23      3.42 o 
   0   8  13        3.57        3.42      3.33 o 
   1   8  13       16.47       16.75      2.07 o 
   0   0  14      568.54      582.77     13.51 o 
   1   0  14      545.89      539.97      7.18 o 
   2   0  14       85.51       81.30      2.18 o 
   3   0  14      729.01      727.39     13.75 o 
   4   0  14        0.27       -1.05      1.05 o 
   5   0  14       85.03       84.22      2.67 o 
   6   0  14      112.09      125.72      3.40 o 
   7   0  14       28.74       24.69      3.61 o 
   0   1  14        1.10        2.43      0.82 o 
   1   1  14      255.48      253.95      3.29 o 
   2   1  14      328.48      314.55      3.46 o 
   3   1  14      148.10      150.92      2.26 o 
   4   1  14      527.49      526.07      5.94 o 
   5   1  14        5.58        7.49      1.04 o 
   6   1  14       38.63       36.70      1.51 o 
   7   1  14       13.21       11.45      2.15 o 
   0   2  14        1.33        4.07      0.75 o 
   1   2  14       75.33       71.41      1.35 o 
   2   2  14       19.95       24.17      1.04 o 
   3   2  14      105.81       99.30      1.94 o 
   4   2  14       43.06       45.83      1.41 o 
   5   2  14      273.11      269.75      3.52 o 
   6   2  14       60.75       57.35      2.88 o 
   7   2  14      158.83      159.02      4.29 o 
   0   3  14        4.71        4.56      0.83 o 
   1   3  14       65.17       65.02      1.25 o 
   2   3  14       62.25       68.48      1.38 o 
   3   3  14       11.78       15.52      0.90 o 
   4   3  14       44.99       43.57      1.52 o 
   5   3  14      208.54      207.85      3.44 o 
   6   3  14       11.14       10.19      1.36 o 
   7   3  14      102.51      111.94      4.54 o 
   0   4  14      457.98      444.73      6.84 o 
   1   4  14      101.23       93.08      1.53 o 
   2   4  14       61.67       56.67      1.57 o 
   3   4  14       82.56       82.21      1.87 o 
   4   4  14       64.17       62.03      1.70 o 
   5   4  14      243.25      239.94      5.23 o 
   6   4  14      110.07      108.70      3.38 o 
   0   5  14       54.27       52.12      2.29 o 
   1   5  14       58.31       59.45      1.43 o 
   2   5  14       78.61       70.13      1.59 o 
   3   5  14       34.51       33.95      1.48 o 
   4   5  14       12.40        9.78      1.21 o 
   5   5  14      126.75      129.31      4.03 o 
   0   6  14       95.26       96.62      3.62 o 
   1   6  14       49.43       53.91      1.76 o 
   2   6  14        1.47        0.20      0.93 o 
   3   6  14       39.14       37.89      1.70 o 
   4   6  14        9.58        7.96      1.16 o 
   0   7  14       18.09       21.45      2.44 o 
   1   7  14       36.68       40.18      2.04 o 
   2   7  14       29.87       32.09      1.93 o 
   3   7  14        5.66        5.13      1.21 o 
   1   0  15      372.30      371.75      5.51 o 
   2   0  15        4.75        5.55      1.78 o 
   3   0  15        0.69        1.67      1.27 o 
   4   0  15      184.25      181.86      4.82 o 
   5   0  15       76.63       71.32      2.55 o 
   6   0  15        9.94        8.55      1.74 o 
   7   0  15       56.41       53.65      5.80 o 
   0   1  15      732.22      779.80      9.89 o 
   1   1  15      136.91      125.20      2.78 o 
   2   1  15       58.76       66.94      1.67 o 
   3   1  15      536.91      517.56      5.73 o 
   4   1  15       63.08       63.20      1.80 o 
   5   1  15      173.00      160.78      2.95 o 
   6   1  15        1.59        2.00      1.04 o 
   7   1  15       29.78       25.73      2.35 o 
   0   2  15        3.45        1.40      1.03 o 
   1   2  15      109.98       95.65      1.74 o 
   2   2  15      332.38      320.18      3.62 o 
   3   2  15        0.59        0.94      0.67 o 
   4   2  15      239.36      243.43      4.16 o 
   5   2  15       65.06       65.13      1.97 o 
   6   2  15       93.53       83.24      2.86 o 
   7   2  15       14.84       12.16      2.00 o 
   0   3  15       56.66       56.22      1.70 o 
   1   3  15      325.44      303.06      3.25 o 
   2   3  15      128.06      128.03      2.12 o 
   3   3  15       35.99       33.02      1.23 o 
   4   3  15       21.53       22.83      1.33 o 
   5   3  15       20.78       20.32      2.08 o 
   6   3  15       83.82       77.26      2.77 o 
   0   4  15       73.89       62.96      2.06 o 
   1   4  15       34.67       34.62      1.08 o 
   2   4  15       49.74       48.61      1.64 o 
   3   4  15       39.54       40.68      1.65 o 
   4   4  15       72.26       69.59      1.97 o 
   5   4  15       15.82       13.56      1.47 o 
   6   4  15      117.70      118.15      3.64 o 
   0   5  15       77.55       76.73      2.51 o 
   1   5  15       84.61       88.35      1.91 o 
   2   5  15       22.30       22.82      1.14 o 
   3   5  15       83.44       78.61      3.57 o 
   4   5  15       47.38       51.77      2.09 o 
   5   5  15        1.10        0.07      1.26 o 
   0   6  15       14.35       14.32      2.00 o 
   1   6  15       14.31       13.62      1.44 o 
   2   6  15        3.31        0.99      0.98 o 
   3   6  15       38.77       40.59      1.75 o 
   4   6  15       29.93       35.11      1.84 o 
   0   7  15       94.31       93.49      3.94 o 
   1   7  15      106.25      123.87      3.15 o 
   2   7  15       26.49       26.98      1.84 o 
   0   0  16      248.03      251.45      7.80 o 
   1   0  16      935.71      944.03     12.54 o 
   2   0  16       27.97       25.42      2.06 o 
   3   0  16       42.80       42.30      2.56 o 
   4   0  16       72.63       65.46      3.03 o 
   5   0  16       49.86       46.52      2.70 o 
   6   0  16       24.97       23.95      2.51 o 
   7   0  16        0.24       -2.74      2.74 o 
   0   1  16        6.94        6.17      1.28 o 
   1   1  16      128.56      125.89      2.28 o 
   2   1  16      343.77      333.13      4.18 o 
   3   1  16       23.67       22.61      1.46 o 
   4   1  16        7.48        6.92      1.15 o 
   5   1  16       97.13       91.42      2.59 o 
   6   1  16       26.64       28.67      1.70 o 
   0   2  16       13.11       12.09      1.34 o 
   1   2  16       16.14       15.51      1.40 o 
   2   2  16       12.04       12.36      1.24 o 
   3   2  16       15.77       17.59      1.36 o 
   4   2  16       37.15       35.59      1.37 o 
   5   2  16      185.09      183.22      3.26 o 
   6   2  16       28.23       26.33      1.85 o 
   0   3  16      165.47      148.39      3.29 o 
   1   3  16       68.52       69.62      1.49 o 
   2   3  16       53.98       49.95      1.41 o 
   3   3  16       39.62       40.63      1.46 o 
   4   3  16        2.68        5.69      1.02 o 
   5   3  16       13.11       11.89      1.37 o 
   6   3  16       11.25       10.53      2.82 o 
   0   4  16       47.45       41.15      1.61 o 
   1   4  16       91.39       77.58      1.61 o 
   2   4  16       74.01       79.22      1.83 o 
   3   4  16      117.94      116.89      2.46 o 
   4   4  16        8.95        7.67      1.10 o 
   5   4  16       59.11       59.32      2.28 o 
   0   5  16       21.39       23.34      3.15 o 
   1   5  16        8.39        7.98      0.94 o 
   2   5  16       54.44       54.69      1.52 o 
   3   5  16        9.75        8.75      1.21 o 
   4   5  16       35.86       31.66      1.99 o 
   5   5  16        1.08        0.91      1.29 o 
   0   6  16       17.85       20.37      2.20 o 
   1   6  16       68.79       70.64      2.10 o 
   2   6  16        0.30        0.58      1.07 o 
   3   6  16       34.77       33.90      2.00 o 
   0   7  16       63.63       61.87      5.71 o 
   1   7  16       13.10       15.38      1.62 o 
   1   0  17        5.53        5.52      1.38 o 
   2   0  17        5.51        5.71      1.42 o 
   3   0  17       44.78       39.69      3.43 o 
   4   0  17       39.03       41.47      3.79 o 
   5   0  17       47.76       49.77      2.89 o 
   6   0  17       28.93       24.11      5.80 o 
   0   1  17       92.68       94.51      2.57 o 
   1   1  17      134.04      134.21      2.42 o 
   2   1  17       53.02       51.58      1.57 o 
   3   1  17       21.41       19.88      1.58 o 
   4   1  17       15.01       14.14      1.39 o 
   5   1  17      116.24      107.75      5.11 o 
   6   1  17        3.66        5.38      1.45 o 
   0   2  17        0.86        1.16      1.18 o 
   1   2  17       75.03       78.97      1.86 o 
   2   2  17       83.89       88.82      2.00 o 
   3   2  17       37.88       38.59      1.52 o 
   4   2  17      184.91      181.04      3.55 o 
   5   2  17       18.79       17.40      1.73 o 
   6   2  17       33.35       32.91      3.56 o 
   0   3  17        6.30        3.14      1.04 o 
   1   3  17       25.71       27.93      1.24 o 
   2   3  17      278.33      268.79      3.77 o 
   3   3  17       84.39       83.20      2.08 o 
   4   3  17       52.89       56.49      2.09 o 
   5   3  17       27.35       34.03      3.40 o 
   6   3  17       50.10       52.94      2.67 o 
   0   4  17       91.19       87.81      2.64 o 
   1   4  17       92.57       92.22      2.16 o 
   2   4  17       28.77       30.06      1.40 o 
   3   4  17       87.50       83.92      2.64 o 
   4   4  17       28.52       27.05      1.62 o 
   5   4  17        8.14        5.06      1.45 o 
   0   5  17      149.20      152.69      3.73 o 
   1   5  17       14.88       14.35      2.03 o 
   2   5  17       36.54       38.65      1.66 o 
   3   5  17       73.78       71.44      2.13 o 
   4   5  17       13.24       12.89      1.58 o 
   0   6  17       36.21       42.98      2.90 o 
   1   6  17       38.59       43.33      1.76 o 
   2   6  17       11.09       13.45      1.53 o 
   3   6  17       19.85       23.63      1.85 o 
   0   0  18      902.18      918.66     20.61 o 
   1   0  18      719.76      726.24     12.14 o 
   2   0  18     1253.78     1282.73     19.38 o 
   3   0  18       40.09       34.35      3.15 o 
   4   0  18       82.02       79.07      3.41 o 
   5   0  18        0.88       -1.38      3.15 o 
   6   0  18       23.12       24.81      2.67 o 
   0   1  18      194.55      190.10      3.89 o 
   1   1  18        2.84        3.14      0.85 o 
   2   1  18       32.53       32.51      1.70 o 
   3   1  18       20.95       21.90      1.53 o 
   4   1  18        2.23        3.95      1.22 o 
   5   1  18        4.54        2.01      1.26 o 
   6   1  18        1.76        2.07      1.40 o 
   0   2  18      751.79      735.86      9.93 o 
   1   2  18       24.06       24.77      1.33 o 
   2   2  18      110.03      106.05      2.25 o 
   3   2  18       50.06       48.33      1.94 o 
   4   2  18       96.35       93.94      2.94 o 
   5   2  18       54.54       52.53      2.20 o 
   0   3  18       99.95       91.02      2.90 o 
   1   3  18       99.94      101.18      2.04 o 
   2   3  18      178.77      183.26      3.07 o 
   3   3  18        2.00        1.44      0.96 o 
   4   3  18       51.24       49.96      2.06 o 
   5   3  18        8.75        9.05      1.80 o 
   0   4  18      153.15      140.15      3.44 o 
   1   4  18      111.17      108.11      2.40 o 
   2   4  18       40.11       36.17      1.60 o 
   3   4  18       34.02       32.35      2.04 o 
   4   4  18       24.98       20.40      3.10 o 
   0   5  18      110.46      121.57      4.13 o 
   1   5  18       14.93       13.65      1.71 o 
   2   5  18       10.40        7.26      1.63 o 
   3   5  18       20.33       19.47      1.66 o 
   0   6  18       32.54       44.02      4.11 o 
   1   6  18       79.38       79.24      3.09 o 
   2   6  18       29.38       29.53      1.95 o 
   1   0  19       16.30       22.32      2.13 o 
   2   0  19        0.23        0.58      1.43 o 
   3   0  19       25.49       29.64      2.41 o 
   4   0  19       43.10       45.18      4.52 o 
   5   0  19        2.31        1.22      2.46 o 
   0   1  19        9.33       12.04      1.52 o 
   1   1  19       42.78       43.39      1.79 o 
   2   1  19       64.07       67.27      2.14 o 
   3   1  19        2.21        2.62      1.06 o 
   4   1  19      178.55      174.03      3.64 o 
   5   1  19        5.78        5.68      1.45 o 
   0   2  19       11.67       10.93      1.42 o 
   1   2  19        1.79        2.24      0.83 o 
   2   2  19        1.45        0.79      0.85 o 
   3   2  19       38.66       38.43      1.85 o 
   4   2  19       22.39       23.96      1.72 o 
   5   2  19       37.39       38.90      2.18 o 
   0   3  19       87.70       93.33      2.85 o 
   1   3  19      161.50      154.35      2.61 o 
   2   3  19      107.60      102.13      2.32 o 
   3   3  19        1.85        2.89      1.37 o 
   4   3  19       33.08       38.69      2.41 o 
   5   3  19        2.43        2.74      3.08 o 
   0   4  19       92.53       94.24      2.86 o 
   1   4  19       20.62       18.17      1.36 o 
   2   4  19       81.26       82.22      3.60 o 
   3   4  19       20.47       16.61      1.59 o 
   4   4  19       73.86       74.06      2.95 o 
   0   5  19       13.99       13.70      2.13 o 
   1   5  19       52.02       52.76      3.18 o 
   2   5  19       14.42       17.94      1.45 o 
   3   5  19       10.75        9.38      1.56 o 
   0   0  20      322.58      338.02     10.28 o 
   1   0  20       61.76       66.94      3.04 o 
   2   0  20       92.60       87.43      3.52 o 
   3   0  20      103.69      102.48      6.49 o 
   4   0  20        8.36        7.75      1.88 o 
   5   0  20        2.71        3.20      2.69 o 
   0   1  20       13.52       13.57      2.14 o 
   1   1  20        5.73        3.42      1.05 o 
   2   1  20        4.57        4.73      1.13 o 
   3   1  20       56.94       54.36      2.09 o 
   4   1  20       86.17       84.87      2.62 o 
   5   1  20        8.90        9.37      1.52 o 
   0   2  20       42.03       40.39      2.07 o 
   1   2  20       31.87       35.64      1.44 o 
   2   2  20        6.82        7.90      1.26 o 
   3   2  20       15.13       14.34      1.50 o 
   4   2  20       43.94       43.10      2.07 o 
   0   3  20        5.01        8.14      2.20 o 
   1   3  20       29.22       25.01      1.32 o 
   2   3  20      104.90      113.35      2.32 o 
   3   3  20        7.05        9.42      1.77 o 
   4   3  20       66.80       70.94      3.78 o 
   0   4  20       65.55       59.62      2.50 o 
   1   4  20        7.30        7.23      1.17 o 
   2   4  20       43.25       41.78      1.80 o 
   3   4  20       67.64       74.72      2.51 o 
   0   5  20       54.89       51.68      3.13 o 
   1   5  20        1.97        3.69      1.32 o 
   2   5  20       28.09       35.85      3.33 o 
   1   0  21       14.21       14.22      2.65 o 
   2   0  21        0.79        1.25      1.58 o 
   3   0  21      106.53      114.21      4.23 o 
   4   0  21       29.76       34.10      2.87 o 
   0   1  21        0.18        0.37      1.38 o 
   1   1  21        3.31        3.15      1.08 o 
   2   1  21       48.03       44.34      1.93 o 
   3   1  21       12.59       15.57      2.74 o 
   4   1  21        1.14       -1.24      1.24 o 
   0   2  21       92.01       98.69      3.07 o 
   1   2  21        2.24        2.74      1.00 o 
   2   2  21       42.19       44.24      1.95 o 
   3   2  21       61.35       59.97      2.40 o 
   4   2  21        0.97        1.82      1.34 o 
   0   3  21        8.56       10.85      1.70 o 
   1   3  21       17.97       18.66      1.27 o 
   2   3  21        0.81        0.46      1.00 o 
   3   3  21        9.66       11.00      2.25 o 
   0   4  21       90.73      103.62      3.21 o 
   1   4  21       13.16       16.86      1.60 o 
   2   4  21        5.61        6.92      1.26 o 
   0   0  22      109.31      105.26      5.58 o 
   1   0  22      177.84      179.98      5.21 o 
   2   0  22       57.02       52.91      6.67 o 
   3   0  22       49.92       49.60      3.00 o 
   0   1  22       23.44       26.06      2.39 o 
   1   1  22       14.28       15.72      1.53 o 
   2   1  22       15.77       18.13      2.70 o 
   3   1  22       43.47       44.73      2.06 o 
   0   2  22       36.93       35.48      2.25 o 
   1   2  22       46.90       42.84      2.42 o 
   2   2  22       15.47       17.69      1.67 o 
   3   2  22       32.57       41.12      2.23 o 
   0   3  22       11.72       14.41      2.84 o 
   1   3  22        6.30        4.34      1.11 o 
   2   3  22       39.69       40.31      1.85 o 
   1   0  23       16.80       21.79      4.70 o 
   2   0  23       74.71       75.30      5.21 o 
   0   1  23       32.28       33.43      2.81 o 
   1   1  23      107.13      110.81      2.93 o 
   2   1  23       14.85       15.50      1.61 o 
   0   2  23       27.47       34.22      4.11 o 
   1   2  23       59.28       64.57      2.14 o 
   2   2  23        6.93        9.90      1.38 o 
   0   0  24        0.04        2.10      2.46 o 
   1   0  24       38.74       46.05      3.29 o 
   0   1  24        3.53        2.09      1.87 o 
                                                 
